# Supplementary material for: Effectiveness of various cleaning strategies in acute and long-term care facilities during novel corona virus 2019 disease pandemic-related staff shortages
Source: PLoS One. 2022 Jan 21;17(1):e0261365. doi: 10.1371/journal.pone.0261365 (PMC8782535; doi:10.1371/journal.pone.0261365)
Supplement: S1 Dataset — (XLSX) [file pone.0261365.s001.xlsx]

## Sheet: Sheet1
4852 Post-Covid Room surface testing. UV only			ORF1ab	PanSARS E
Number	Surface	Result	Target 1	Target 2	Internal Control
1	4852 (dirty) (post-covid) floor	Detected	34.14	36.91	33.7
2	4852 (dirty) (post-covid) tray #1 / thermometer	Not detected			32.72
3	4852 (dirty) (post-covid) tray #2 / thermometer	Not detected			32.75
4	4852 (dirty) (post-covid) sink	Detected	negative	38.46	32.9
5	4852 (dirty) (post-covid) bedrail	Not detected			32.74
6	4852 (dirty) (post-covid) IV pole	Not detected			32.94
7	4852 (dirty) (post-covid) call light button side	Detected	36.26	negative	33.38
8	4852 (dirty) (post-covid) call light back side	Not detected			32.61
9	4852 (dirty) (post-covid) positive control floor #1	Detected	36.35	37.58	33.06
10	4852 (dirty) (post-covid) positive control #2	Detected	35.27	36.87	32.62
11	4852 (dirty) (post-covid) WOW R CART 7000-05M	Not detected			32.69
12	4852 (dirty) (post-covid) waste basket	Detected	36.97	negative	32.66
13	4852 (clean) (post-covid) floor	Detected	36.5	38.24	32.93
14	4852 (clean) (post-covid) tray #1/ thermometer	Not detected			33.16
15	4852 (clean) (post-covid) tray #2 / thermometer	Not detected			32.82
16	4852 (clean) (post-covid) sink	Not detected			32.53
17	4852 (clean) (post-covid) bedrail	Not detected			32.65
18	4852 (clean) (post-covid) IV pole	Not detected			33.26
19	4852 (clean) (post-covid) call light button side	Not detected			32.83
20	4852 (clean) (post-covid) call light back side (EXPOSED DURING UV)	Not detected			32.72
21	4852 SPIKE (clean) (post-covid) spike floor	Not detected			32.96
22	4852 SPIKE (clean) (post-covid) spike window sill	Not detected			32.89
23	4852 (clean) (post-covid) WOW R Cart 7000-05M	Not detected			32.7
24	4852 (clean) (post-covid) waste basket	Not detected			32.74
25	4852 SPIKE (clean) (post-covid) spike keyboard	Not detected			32.83
26	4852 SPIKE (clean) (post-covid) IV Pump	Not detected			32.94
27	4852 SPIKE (clean) (post-covid) spike tray table by handle #1	Not detected			32.86
28	4852 SPIKE (clean) (post-covid) spike tray table by handle #2	Not detected			33.13
4874 Post-Covid Room Surface Testing . Gas		Result	Target 1	Target 2	Internal Control
29	4874 (dirty) (post-covid) floor	Detected	34.18	35.53	34.83
30	4874 (dirty) (post-covid) bedrail	Detected	33.18	34.08	33.51
31	4874 (dirty) (post-covid) IV Pole	Detected	35.32	36.63	33.61
32	4874 (dirty) (post-covid) Dialysis Machine	Detected	36.3	negative	33.09
33	4874 (dirty) (post-covid) call light button side	Detected	30.23	30.92	33.17
34	4874 (dirty) (post-covid) call light back side	Detected	35.49	36.55	33.44
35	4874 (dirty) (post-covid) tray table	Detected	34.08	35.24	33.44
36	4874 (dirty) (post-covid) chair	Detected	36.3	37.92	33.06
37	4874 (dirty) (post-covid) defibrillator	Detected	35.9	38.72	33.62
38	4874 (dirty) (post-covid) sink	Detected	negative	38.99	33.27
39	4874 (dirty) (post-covid) phone	Detected	34.68	36.5	33.21
40	4874 (clean) (post-covid)	Detected	35.03	36.6	33.08
41	4874 (clean) (post-covid)	Not detected			33.47
42	4874 (clean) (post-covid)	Not detected			33.41
43	4874 (clean) (post-covid)	Detected	36.4	negative	33.56
44	4874 (clean) (post-covid)	Not detected			33.51
45	4874 (clean) (post-covid)	Detected	37.21	negative	33.58
46	4874 (clean) (post-covid)	Detected	36.92	negative	33.28
47	4874 (clean) (post-covid)	Detected	35.83	38.72	33.22
48	4874 (clean) (post-covid)	Not detected			33.17
49	4874 (clean) (post-covid)	Not detected			33.37
50	4874 (clean) (post-covid)	Detected	35.28	36.79	33.14
51	4874 SPIKE (clean) (post-covid)	Detected	36.23	38.25	33.32
52	4874 SPIKE (clean) (post-covid)	Detected	35.82	38	33.08
53	4874 SPIKE (clean) (post-covid)	Not detected			33.11
54	4874 SPIKE (clean) (post-covid)	Detected	36.43	42.05	33.13
55	4874 SPIKE (clean) (post-covid)	Not detected			33.37
56	4874 SPIKE (clean) (post-covid)	Not detected			33.01
4867 Post-Covid Room Surface Testing. Gas and U/V
57	4867 (dirty) (post-covid) floor	Detected	34.07	36.16	33.29
58	4867 (dirty) (post-covid) tray table	Not detected			33.19
59	4867 (dirty) (post-covid) call light button side	Detected	negative	37.67	33.76
60	4867 (dirty) (post-covid) call light back side	Not detected			33.41
61	4867 (dirty) (post-covid) sink	Not detected			33
62	4867 (dirty) (post-covid) door handle	Not detected			33.21
63	4867 (dirty) (post-covid) bed rail	Detected	negative	39.22	33.17
64	4867 (dirty) (post-covid) phone	Not detected			32.84
65	4867 (dirty) (post-covid) chair	Detected	36.62	negative	33.08
66	4867 (clean) (post-covid) floor	Detected	negative	38.56	32.72
67	4867 (clean) (post-covid) tray table	Not detected			32.76
68	4867 (clean) (post-covid) call light button side	Not detected			33.3
69	4867 (clean) (post-covid) call light back side	Not detected			33.02
70	4867 (clean) (post-covid) sink	Not detected			33.08
71	4867 (clean) (post-covid) door handle	Not detected			32.78
72	4867 (clean) (post-covid) bedrail	Not detected			32.49
73	4867 (clean) (post-covid) phone	Not detected			32.92
74	4867 (clean) (post-covid) chair	Not detected			32.78
75	4867 SPIKE (clean) (post-covid) bedrail foot	Not detected			33.08
76	4867 SPIKE (clean) (post-covid) windowsill	Not detected			33.16
77	4867 SPIKE (clean) (post-covid) tray table	Not detected			32.84
78	4867 SPIKE (clean) (post-covid) call light	Not detected			32.71
79	4867 SPIKE (clean) (post-covid) sink	Not detected			32.4
80	4867 SPIKE (clean) (post-covid) floor	Not detected			32.82
Randomized Surface Sampling 04/30/2020			ORF1ab	PanSARS E
Number	Surface	Result	Target 1	Target 2	Internal Control
1	Infectious Disease Breakroom Microwave	Not Detected			32.56
2	Infecious Disease Breakroom Table	Not Detected			32.76
3	Infectious Disease Shared Keyboard	Not Detected			32.55
4	2000 Nurse Station A	Not Detected			32.36
5	2000 Rest room/public sink	Not Detected			32.53
6	2000 Nurse Station B	Not Detected			32.73
7	2000 Kitchen/nourishment room	Not Detected			32.63
8	Dept of Surgery APP office	Not Detected			32.37
9	Dept of Surgery APP microwave	Not Detected			32.67
10	Dept of Surgery APP floor	Detected	35.32	negative	32.98
11	2000 Pt Room call light (dirty)	Not Detected			32.41
12	2000 Pt Room bedside rail (dirty)	Not Detected			32.45
13	2000 Pt Room sink (dirty)	Not Detected			32.67
14	2800 Pt Room sink (clean)	Not Detected			32.8
15	2800 Pt Room bedside rail (clean)	Not Detected			32.77
16	2800 Pt Room phone/call light (clean)	Not Detected			32.3
17	2800 WOW	Not Detected			32.51
18	2800 Pt Room call light/phone (dirty)	Not Detected			32.44
19	2800 Pt Room bedside rail (dirty)	Not Detected			32.72
20	2800 Pt Room sink (dirty)	Not Detected			32.63
21	2800 Pt Room floor (dirty)	Not Detected			32.9
22	2800 WOW	Not Detected			32.58
23	2800 Glucose Meter	Not Detected			32.9
24	2800 Staff Sink	Not Detected			32.88
25	2800 Nurse's Station	Not Detected			32.69
26	2800 Staff Break Room	Not Detected			32.57
27	2800 Pt Room floor (clean)	Not Detected			32.33
28	2000 Pt Room floor (dirty)	Not Detected			33
29	PACU Break/Refreshment Area	Not Detected			33.65
30	PACU WOW	Not Detected			32.55
31	PACU Staff Sink	Not Detected			32.4
32	PACU Nurse Station	Not Detected			32.34
33	PACU Blanket Warmer Handle	Not Detected			32.72
34	PACU Break Room	Not Detected			32.66
35	CTICU Staff Sink	Not Detected			32.64
36	CTICU Nurse Sation	Not Detected			32.36
37	CTICU WOW	Not Detected			32.37
38	CTICU Pt Room sink (clean) (post covid)	Not Detected			32.84
39	CTICU Pt Room bedrail (clean) (post covid)	Not Detected			32.42
40	CTICU Pt Room Call light (clean) (post covid)	Not Detected			32.25
41	CTICU Pt Room Floor (clean) (post covid)	Not Detected			32.37
42	CTICU Staff Break Room	Not Detected			32.53
43	7800 WOW	Not Detected			32.58
44	7800 Staff Sink	Not Detected			32.47
45	7800 Pt Room Call light/phone (dirty) (post-PUI)	Detected	33.42	35.27	32.55
46	7800 Pt Room bedside rail (dirty) (post-PUI)	Detected	35.6	negative	32.88
47	7800 Pt Room floor (dirty) (post-PUI)	Detected	35.05	36.57	32.42
48	7800 Pt Room sink (dirty) (post-PUI)	Not Detected			32.57
49	7800 WOW	Not Detected			32.42
50	7800 Pt Room floor (clean)	Not Detected			32.64
51	7800 Pt Room Sink (clean)	Not Detected			32.82
52	7800 Pt Room call light/phone (clean)	Not Detected			32.54
53	7800 Pt Room bedrail (clean)	Not Detected			32.66
54	7800 Pt Room call light/phone (clean) (post-covid)	Detected	34.94	38.27	32.36
55	7800 Pt Room bedrail (clean) (post-covid)	Not Detected			32.57
56	7800 Pt Room gerichair 1 (clean) (post-covid)	Not Detected			32.99
57	7800 Pt Room sink (clean) (post-covid)	Not Detected			32.59
58	7800 Pt Room floor (clean) (post-covid)	Detected	35.63	38.56	32.47
59	7800 Pt Room gerichair 2 (clean) (post-covid)	Not Detected			32.74
60	7800 Pt Room Bedside Stand (clean) (post-covid)	Not Detected			32.77
61	7800 Nurse Station	Not Detected			32.46
62	7800 Staff Break Room	Not Detected			32.61
63	7800 WOW	Not Detected			32.64
64	7800 Nurse Station	Not Detected			32.7
65	7800 Glucose Meter	Detected	negative	38.26	32.36
66	7800 blood/IV tray	Not Detected			32.33
67	7800 Pt Room call light (dirty)	Not Detected			32.7
68	7800 Staff Sink	Not Detected			32.46
69	4800 WOW	Not Detected			32.52
70	4800 Work/Computer Area Physicians	Not Detected			32.39
71	4800 Nurse Station	Not Detected			33.27
72	4800 Glucose Meters	Detected	35.4	37.76	32.54
73	4800 Pt Room call light/phone (clean) (post covid)	Detected	36.27	38.42	32.63
74	4800 Pt Room gerichair 1 (clean) (post-covid)	Detected	negative	38.63	32.52
75	4800 Pt Room sink (clean) (post-covid)	Detected	36.4	38.34	32.55
76	4800 Pt Room bedrail (clean) (post-covid)	Detected	35.34	38.71	32.85
77	4800 Pt Room bedside tray table (clean) (post-covid)	Detected	36.59	38.94	32.63
78	4800 Pt Room floor (clean) (post-covid)	Detected	35.61	38.76	32.37
79	4800 Pt Room gerichair 2 (clean) (post-covid)	Detected	32.57	33.79	32.68
80	4800 WOW	Detected	36.98	negative	32.8
81	4800 Staff Sink	Not Detected			32.68
82	4800 Medication dispenser	Not Detected			32.64
83	4800 Break Room	Not Detected			32.71
84	4800 Pt Room sink (covid)	Detected	34.95	36.38	32.96
85	4800 Pt Room bedrail (covid)	Not Detected			32.48
86	4800 Pt Room call light/phone (covid)	Not Detected			32.2
87	4800 Pt Room floor (covid)	Detected	negative	38.48	32.65
88	MICU Pt Room Sink (covid pt, now negative)	Not Detected			32.59
89	MICU Pt Room bedrail (covid pt, now negative)	Not Detected			32.54
90	MICU Pt Room call light/phone (covid pt, now negative)	Not Detected			32.46
91	MICU Pt Room computer (covid pt, now negative)	Not Detected			32.54
92	MICU Pt Room floor (covid pt, now negative)	Detected	negative	38.61	33.48
93	MICU Refreshment station	Not Detected			33.01
94	MICU Nurse's station 2200	Not Detected			33.14
95	MICU Nurse's Station 2100	Not Detected			33.46
96	Surgical Mask EL (4 days old)	Not Detected			32.99
97	Sugrical Mask SY (4 days old)	Not Detected			33.58
98	Surgical Mask LR (2 days old)	Not Detected			33.24
99	Dialysis Machine #127 CPC	Not Detected
100	Dialysis Machine #73 C-PC	Detected	35.59	negative	33.4
101	Dialysis Machine #73 water line C-PC	Detected	36.03	negative	33.38
102	Dialysis Machine #49 water line C-PC	Not Detected			33.56
103	Dialysis Machine #49 C-PC	Not Detected			33.94
104	Dialysis shared water jugs #1 cleaned	Detected	33.42	35.37	33.59
105	Dialysis shared water jugs #2 cleaned	Detected		38.39	33.1
106	ACH in patient dialysis staff break room	Not detected			32.47
107	ACH in patient dialysis nursing station back	Detected	37.02	negative	32.58
108	ACH inpatient dialysis WOW	Not detected			32.7
109	ACH inpatient dialysis omnicell	Not detected			32.92
110	ACH inpatient dialysis machine #151 post clean	Not detected			33.01
111	7800 Wow surface	Detected	32.62
112	7800 vitals machine	Not detected
113	7800 break room keypad	Not detected
114	7800 glucose meter	Not detected
115	7800 microwaves break room	Not detected
116	7800 geri recliner chair	Not detected
117	2800 WOW surface	Not detected
118	2800 geri recliner chair	Not detected
119	2800 glucose machine	Not detected
120	2800 microwave bathroom	Not detected
121	2800 soiled utlitiy keypad	Not detected
122	4800 wow surface	Detected	38.14
123	4800 sink handles/disp	Not detected
124	4800 keypad med dispenser	Not detected
125	4800 geri recliner chair	Not detected
126	4800 Glucose Meters	Not detected
127	4800 breakroom microwave	Not detected
128	7800 sink handles/hand disp.	Not detected
