# Supplementary material for: Effectiveness of various cleaning strategies in acute and long-term care facilities during novel corona virus 2019 disease pandemic-related staff shortages
Source: PLoS One. 2022 Jan 21;17(1):e0261365. doi: 10.1371/journal.pone.0261365 (PMC8782535; doi:10.1371/journal.pone.0261365)
Supplement: S2 Dataset — (XLSX) [file pone.0261365.s002.xlsx]

## Sheet: Sheet1
			ORF1ab	PanSARS E
Number	Surface	Result	Target 1	Target 2	Internal Control	Comment
1	PM Rm 2058 tray table (neg control, covid free, clean)	Not detected			33.21
2	PM Rm 2058 bed head/foot board (neg control, covid free, clean)	Not detected			33	PM= neg control/non cov
3	PM Rm 2058 night stand x2 (neg control, covid free, clean)	Not detected			33.4	2058, cleaned 9am
4	PM Rm 2058 floor (neg control, covid free, clean)	Detected	35.91	negative	33.08
5	PM Rm 2058 bathroom sink (neg control, covid free, clean)	Not detected			33.39
6	PM Rm 2048 tray table (neg control, covid free, clean)	Not detected			33.12	2048, cleaned 1pm
7	PM Rm 2048 bed head/foot board (neg control, covid free, clean)	Not detected			33.02
8	PM Rm 2048 night stand x2 (neg control, covid free, clean)	Not detected			33.41
9	PM Rm 2048 floor (neg control, covid free, clean)	Not detected			32.91
10	PM Rm 2048 bathroom sink (neg control, covid free, clean)	Not detected			32.97
11	PM glucose meter	Not detected			33.62
12	PM vitals machine	Not detected			33.3
13	PM keyboards/mouse nurse station	Not detected			33.13
14	PM Staff sink	Not detected			33.08
15	PM med cart	Not detected			33.21
16	PM thermometer	Not detected			33.62
17	PM handrails hallway	Not detected			33.34
18	PM elevator buttons	Not detected			33.16
19	PM nurse station counter	Not detected			33.63
20	PM RM 2055 soiled utility keypad/handle	Not detected			33.37
21	Rm 0032 Staff break room microwave x2	Not detected			33.46
22	Rm 0032 Staff break room silverware dispenser	Not detected			33.32
23	Rm 0032 Staff break room clorox triggers/dispensers	Not detected			33.01
24	Rm 0032 Staff break room table tops	Not detected			33.51
25	Dialysis Unit nurse station	Not detected			33.57
26	Dialysis Unit WOW	Not detected			33.24
27	Dialysis Unit #61 and # 42 dialysis machines (cleaned)	Not detected			33.05	located in rm 0020
28	Dialysis Unit windowsills	Not detected			33.25
29	Dialysis Unit water machine (in use)	Not detected			33.4
30	Dialysis Unit medication cart	Not detected			33.81
31	Dialysis Unit geri-chairs	Detected	34.82	37.84	33.12
32	STR Rm 1035 bed head/foot board (term clnd, mix covid flr, noncovid rm)	Not detected			33.44	STR = short term rehab
33	STR Rm 1035 tray table (term cleaned, mix covid flr, noncovid rm)	Not detected			33.36	STR = mixed covid/non
34	STR Rm 1035 night stand (term cleaned, mix covid flr, noncovid rm)	Not detected			33.39	1035, cleaned 10am
35	STR Rm 1035 floor (term cleaned mix covid flr, noncovid rm)	Detected	34.8	36.99	33.21
36	STR Rm 1035 sink (term cleaned mix covid flr, noncovid rm)	Not detected			33.31
37	STR A/B nurse station med cart	Not detected			33.46
38	STR A/B nurse station surface/keyboards	Not detected			33.43
39	STR A/B nurse station phones	Detected	35.96	38.83	33.2
40	STR C staff lounge rm 1070	Not detected			33.03
41	STR C nurse station/keyboard/phone	Not detected			33.15
42	STR Rm 1074 floor (term cleaned, mix covid flr, noncovid rm)	Detected	32.83	34.34	33.35
43	STR Rm 1074 night stand (term cleaned, mix covid flr, noncovid rm)	Not detected			33.23
44	STR Rm 1074 sink (term cleaned, mix covid flr, noncovid rm)	Not detected			33.17
45	STR Rm 1074 tray table (term cleaned, mix covid flr, noncovid rm)	Not detected			33.24
46	STR Rm 1074 bed head/foot board (term cleaned, mix covid flr, noncovid rm)	Not detected			32.94
47	STR staff sink	Not detected			33.27
48	STR vitals machine	Detected	36.21	negative	33.51
49	STR C staff lounge bathroom rm 1070	Not detected			33.3
50	STR glucose meter	Not detected			33.03
51	Rehab C hand rails	Not detected			33.19
52	Rehab 0366 Hoyer lift	Not detected			32.56
53	Rehab G7007 Hoyer lift	Not detected			32.52
54	FH nurse station surfaces	Detected	negative	38.73	32.74
55	FH nurse station staff sink	Not detected			32.81	FH = covid + ward
56	FH hoyer lift 8000	Detected	36.61	37.96	32.64
57	FH Vitals machine	Detected	36.54	negative	32.59
58	FH soiled utility rm 2037 keypad/door handle	Not detected			32.68
59	FH hallway handrails	Detected	36.39	37.02	32.71
60	FH hallway bench	Detected	35.67	36.56	32.3
61	FH breakroom refrigerator (storage rm 2036)	Not detected			32.62
62	FH break room chair/cabinet (storage rm 2036)	Not detected			33.1
63	FH break room linenc cart (storage rm 2036)	Not detected			33.26
64	FH Rm 2034 (non covid rm, covid ward) tray table	Not detected			32.78
65	FH Rm 2034 (non covid rm, covid ward) sink	Not detected			32.69
66	FH Rm 2034 (non covid rm, covid ward) bed	Not detected			32.71
67	FH Rm 2034 (non covid rm, covid ward) dresser/night stand	Not detected			32.29
68	FH Rm 2034 (non covid rm, covid ward) floor	Detected	34.03	35.04	32.69
69	FH PPE card	Not detected			32.83
70	FH Rm 2009 (covid rm, covid ward) night stand	Detected	33.51	34.34	33.13
71	FH Rm 2009 (covid rm, covid ward) chair	Detected	33.16	34	33.15
72	FH Rm 2009 (covid rm, covid ward) bed head board	Detected	34.06	35.16	33.15
73	FH Rm 2009 (covid rm, covid ward) floor	Detected	32.61	33.23	33.08
74	FH nurse station med cart	Not detected			32.47
75	FH Rm 2009 (covid rm, covid ward) sink	Detected	negative	37.3	32.49
76	FH elevator interior buttons	Not detected			32.64
77	FH elevator button/key	Detected	negative	38.47	32.54
78	ATM machine near pharmacy	Detected	38.19	38.39	32.63
79	Vending machines near café	Not detected			32.52
80	SB nurse sation surfaces	Not detected			32.98
81	SB nurse station phone	Not detected			32.31	SB= covid + ward
82	SB nurse station glucose meter	Not detected			33.14
83	SB nurse station pulse oximeter	Not detected			32.95
84	SB nurse station med card	Not detected			32.64
85	SB hallway hand rails	Not detected			32.85
86	SB staff room surfaces (rm 3075)	Not detected			32.56	cleaned at 10am
87	SB staff room table (rm 3075)	Not detected			32.79
88	SB linen cart	Not detected			32.44
89	SB Rm 3048 (non covid rm, covid ward) bed head board	Detected	35.98	37.32	32.51
90	SB Rm 3048 (non covid rm, covid ward) floor	Detected	negative	39.18	32.92
91	SB Rm 3048 (non covid rm, covid ward) sink	Not detected			32.51
92	SB Rm 3048 (non covid rm, covid ward) tray table	Not detected			32.85
93	SB Rm 3057 (covid + rm, covid ward) door handle (inside/outside)	Not detected			33.01
94	SB Rm 3057 (covid + rm, covid ward) bed	Not detected			32.78
95	SB Rm 3057 (covid + rm, covid ward) tray table	Not detected			32.75
96	SB Rm 3057 (covid + rm, covid ward) night stand	Detected	negative	37.83	32.41
97	SB Rm 3057 (covid + rm, covid ward) sink	Not detected			32.56
98	SB Rm 3057 (covid + rm, covid ward) floor	Detected	36.9	36.86	32.93
99	SB care tracker screen H-C-TKR4D-01	Not detected			32.49
100	SB vitals machine	Not detected			32.7
101	SB soiled utility rm (3055) door handle/keypad	Not detected			33.05
102	SB hoyer 25 and 35	Not detected			32.76
103	Rm 0025 Admin office	Not detected			32.59
104	Rm 1045-2 (country kitchen) door handle	Not detected			32.92
105	Rm 1045-2 (country kitchen) table tops/chairs	Not detected			32.7
106	Rm 1045-2 (country kitchen) phone	Not detected			32.77
107	Rehab C staff sink	Not detected			32.64
108	3 day old mask (surgical and N-95) from staff member	Not detected			32.7
Date 5/23/2020 Post fogging
108	EL Room #3019 (covid+ rm, covid ward, after fog), bed	Detected	35.03	37.79	32.3
109	EL Room #3019 (covid+ rm, covid ward, after fog), sink	Detected	34.98	36.02	32.59
110	SB Room #3057 (covid+ rm, covid ward, after fog) bed	Detected	36.95	38.15	32.69
111	SB Room # 3057 (covid+ rm, covid ward, after fog) night stands	Not detected			32.54
112	SB Room # 3057 (covid+ rm, covid ward, after fog) floor	Detected	37.31	negative	32.54
113	EL Room #3019 (covid+ rm, covid ward, after fog) night stand, cupboard	Detected	36.7	negative	33
114	SB Room #3072 (covid+ rm, covid, covid ward, after fog) bed	Detected	37.64	38.71	32.72
116	SB Room #3072 (covid+ rm, covid, covid ward, after fog) night stand	Detected	37.3	negative	32.93
117	SB Room # 3057 (covid+ rm, covid ward, after fog) door knobs (inside& outside**)	Not detected			32.64
118	SB Room #3072 (covid+ rm, covid, covid ward, after fog) floor	Detected	35.05	38.1	32.97
120	SB Room #3072 (covid+ rm, covid, covid ward, after fog ) sink	Not detected			32.69
121	SB Room #3072 (covid+ rm, covid, covid ward, after fog) chair	Not detected			32.35
122	EL Room #3019 (covid+ rm, covid ward, after fog) chair	Detected	36.66	37.66	32.62
123	SB Room # 3057 (covid+ rm, covid ward, after fog) tray tables	Not detected			32.7
124	SB Room # 3057 (covid+ rm, covid ward, after fog) sink	Detected	36.52	39.02	32.82
125	ACH in patient dialysis staff break room	Not detected			32.47
126	ACH in patient dialysis nursing station back	Detected	37.02	negative	32.58
127	ACH inpatient dialysis WOW	Not detected			32.7
128	ACH inpatient dialysis omnicell	Not detected			32.92
129	ACH inpatient dialysis machine #151 post clean	Not detected			33.01
