# Supplementary material for: Effectiveness of various cleaning strategies in acute and long-term care facilities during novel corona virus 2019 disease pandemic-related staff shortages
Source: PLoS One. 2022 Jan 21;17(1):e0261365. doi: 10.1371/journal.pone.0261365 (PMC8782535; doi:10.1371/journal.pone.0261365)
Supplement: S3 Dataset — (XLSX) [file pone.0261365.s003.xlsx]

## Sheet: Sheet1
HH 05/29/2020 Pre-Post Clean Surface Sampling				ORF1ab	PanSARS E
Number	Surface	ATP	Result	Target 1	Target 2	Internal Control	Comment
1	STR Rm 1002 Chair, Pre-clean Covid	145 RLU	Not detected			34.11	STR=Short term Rehab
2	STR Rm 1002 Bed, Pre-clean Covid	131 RLU	Not detected			33.91
3	STR Rm 1002 Dresser/Nightstand, Pre-clean Covid	206 RLU	Not detected			34.4
4	STR Rm 1002 Sink, Pre-clean Covid	402 RLU	Not detected			34.14
5	STR Rm 1002 Handrail/toilet seat Pre-clean Covid	1051 RLU	Not detected			34.2
6	STR Rm 1002 Floor, Pre-clean Covid		Not detected			34.02
7	STR Rm 1047 Chair, Pre-clean Covid	3346 RLU	Not detected			34.56
8	STR Rm 1047 Bed/Tray Table, Pre-clean Covid		Not detected			34.57
9	STR RM 1047 Dresser/Nightstand, Pre-clean Covid		Not detected			34.34
10	STR RM 1047 Sink, Pre-clean Covid		Not detected			34.29
11	STR Rm 1047 Handrail/toilet seat, Pre-clean Covid		Not detected			34.29
12	STR Rm 1047 Floor, Pre-clean Covid		Detected	36.22	37.37	34.58
13	STR Rm 1048 Chair, Pre--clean Covid	7920 RLU	Not detected			34.44
14	STR Rm 1048 Bed/Tray Table	5318 RLU	Not detected			34.06
15	STR Rm 1048 Dresser/Night stand, Pre-clean Covid	6135 RLU	Not detected			34.23
16	STR Rm 1048 Sink, Pre-clean Covid	224 RLU	Not detected			34.41
17	STR Rm 1048 Handrail/Toilet set, Pre-clean Covid	201 RLU	Not detected			33.87
18	STR Rm 1048 Floor, Pre-clean Covid		Detected	36.7	negative	34.94
19	STR Rm 1049 Chair, Pre-clean Covid		Not detected			34.11
20	STR Rm 1049 Bed/Tray table, Pre-clean Covid		Not detected			33.66
21	STR Rm 1049 Dress/Night stand, Pre-clean Covid		Not detected			33.89
22	STR Rm 1049 Sink, Pre-clean Covid		Not detected			33.94
23	STR Rm 1049 Handrail/Toilet Seat, Pre-clean Covid		Not detected			34.04
24	STR Rm 1049 Floor, Pre-clean Covid		Detected	35.07	36.23	34.38
25	STR Rm 1071 Chair, Pre-clean Covid	7336 RLU	Not detected			34.14
26	STR Rm 1071 Bed/Tray Table, Pre-clean Covid	1601 RLU	Not detected			34.15
27	STR Rm 1071 Dress/Night stand, Pre-clean Covid	667 RLU	Detected	36.38	negative	34.1
28	STR Rm 1071 Sink, Pre-clean Covid	533 RLU	Not detected			33.99
29	STR Rm 1071 Handrail/Toilet Seat, Pre-clean Covid	1714 RLU	Not detected			33.95
30	STR Rm 1071 Floor, Pre-clean Covid		Detected	36.2	38.26	34.37
31	STR Rm 1036 Chair, Pre-clean Covid		Not detected			34.24
32	STR Rm 1036 Floor Pre-clean Covid		Detected	37	negative	34.1
33	STR Rm 1036 Dress/Night stand, Pre-clean Covid		Not detected			33.91
34	STR Rm 1036 Sink, Pre-clean Covid		Not detected			34.2
35	STR Rm 1036 Handrail/Toilet Seat, Pre-clean Covid		Not detected			34.35
36	STR Rm 1036 Bed/Tray table, Pre-clean Covid		Detected	35.13	36.26	34.4
37	STR Rm 1002 Chair, Post-clean Covid: A	200 RLU	Not detected			34.09	A: Rm 1002, 1047
38	STR Rm 1002 Bed Post-clean Covid: A	309 RLU	Not detected			34.12
39	STR Rm 1002 Dress/Night Stand Post-clean Covid: A	52 RLU	Not detected			33.93
40	STR Rm 1002 Sink, Post-clean Covid: A	76 RLU	Not detected			34.25
41	STR Rm 1002 Handrail/Toilet, Post-clean Covid: A	72 RLU	Not detected			34.61
42	STR Rm 1002 Floor, Post-clean Covid: A		Not detected			34.57
43	STR Rm 1047 Chair, Post-Clean Covid: A	254 RLU	Not detected			33.95
44	STR Rm 1047 Bed/Tray table, Post-Clean Covid: A		Not detected			34.23
45	STR Rm 1047 Dress/Night Stand, Post-Clean Covid: A		Not detected			33.91
46	STR Rm 1047 Sink, Post-Clean Covid: A		Not detected			35.04
47	STR Rm 1047 Handrail/Toilet Seat, Post-Clean Covid: A		Not detected			34.22
48	STR Rm 1047 Floor Post-Clean Covid: A		Not detected			34.41
49	STR Rm 1048 Chair, Post-Clean Covid: B	210 RLU	Not detected			34.34	B: Rm 1048, 1049
50	STR Rm 1048 Bed/Tray table, Post-Clean Covid: B	3016 RLU	Not detected			34.3
51	STR Rm 1048 Dress/Night stand, Post-Clean Covid: B	501 RLU	Not detected			33.98
52	STR Rm 1048 Sink, Post-Clean Covid: B	10 RLU	Not detected			34.33
53	STR Rm 1048 Handrail/Toilet Seat, Post-Clean Covid: B	59 RLU	Not detected			33.95
54	STR Rm 1048 Floor, Post-Clean Covid: B		Detected	36.9	37.84	34.8
55	STR Rm 1049 Chair, Post-Clean Covid: B		Detected	36.89	negative	33.94
56	STR Rm 1049 Bed/Tray Table Post-Clean Covid: B		Not detected			33.77
57	STR Rm 1049 Dresser/Night stand Post-Clean Covid: B		Not detected			34.32
58	STR Rm 1049 Sink, Post-Clean Covid: B		Not detected			34.27
59	STR Rm 1049 Handrail/Toilet Seat Post-Clean Covid: B		Not detected			34.47
60	STR Rm 1049 Floor, Post-Clean Covid: B		Not detected			34.23
61	STR Rm 1071 Chair, Post-Clean Covid: C	341 RLU	Not detected			33.94	C: Rm 1071, 1036
62	STR Rm 1071 Bed/Tray table Post-Clean Covid: C	167 RLU	Not detected			34.27
63	STR Rm 1071 Dresser/Night stand Post-Clean Covid: C	112 RLU	Not detected			34.16
64	STR Rm 1071 Floor, Post-Clean Covid: C	664 RLU	Detected	negative	38.21	34.15
65	STR Rm 1071 Handrail/Toilet Seat, Post-Clean Covid: C	98 RLU	Not detected			34.41
66	STR Rm 1071 Sink, Post-Clean Covid: C		Not detected			34.6
67	STR Rm 1036 Chair, Post-Clean Covid: C		Detected	36.9	negative	34.39
68	STR Rm 1036 Bed/Tray Table Post-Clean Covid: C		Detected	negative	38.31	34.07
69	STR Rm 1036 Dresser/Night stand, Post-Clean Covid: C		Not detected			34.51
70	STR Rm 1036 Sink, Post-Clean Covid: C		Not detected			24.24
71	STR Rm 1036 Handrail/Toilet Seat, Post-Clean Covid: C		Not detected			34.35
72	STR Rm 1036 Floor, Post-Clean Covid: C		Detected	36.49	37.74	34.24
73	STR Nurse Station "C"	49 RLU	Not detected			34.09
74	STR Staff Lounge	102 RLU	Not detected			33.77
75	STR Nurse Station "A"	136 RLU	Not detected			34.21	STR Handrail ATP= 270 RLU
