# Supplementary material for: Effectiveness of various cleaning strategies in acute and long-term care facilities during novel corona virus 2019 disease pandemic-related staff shortages
Source: PLoS One. 2022 Jan 21;17(1):e0261365. doi: 10.1371/journal.pone.0261365 (PMC8782535; doi:10.1371/journal.pone.0261365)
Supplement: S4 Dataset — (XLSX) [file pone.0261365.s004.xlsx]

## Sheet: Sheet1
	Cobas and ATP surface testing dirty COVID rooms ACH 12Jun2020			ORF1ab	PanSARS E gene	Internal
Number		ATP Value	Result	Target 1	Target 2	control	Comment
1	7032B Tray table	474	Not detected			33.72
2	7032B Bed Rails	1068	Not detected			33.96
3	7032B Call Bell	833	Not detected			33.99
4	7032B Chair	184					Not collected
5	7032B Phone	466					Not collected
6	7032B sink	596					Not collected
7	7011B Tray table	1429	Not detected			33.58
8	7011B Bed rails	818	Detected	32.61	33.61	34.34
9	7011B Call Bell	884	Not detected			33.68
10	7011B Chair	1616					Not collected
11	7011B Phone	836					Not collected
12	7011B Sink	1694					Not collected
